# Supplementary material for: Integrated taxonomy reveals new threatened freshwater mussels (Bivalvia: Hyriidae: Westralunio) from southwestern Australia
Source: Sci Rep. 2022 Nov 27;12:20385. doi: 10.1038/s41598-022-24767-5 (PMC9701689; doi:10.1038/s41598-022-24767-5)
Supplement: Supplementary file 2 — Supplementary Table S1. [file 41598_2022_24767_MOESM2_ESM.xlsx]

## Sheet: Sheet1
Location				Shell Analysis		COI	16S
Sub-region	Basin	Waterbody	Voucher Code	Fourier (n)	Traditional (n)	GenBank Accession No.	GenBank Accession No.
West Coast	Moore-Hill	Gingin Brook	WAM S34335	3	3	-	-
"	"	"	WAM S34338	8	8	-	-
"	"	"	WAM S82791	1	1	MT040666	-
"	"	"	WAM S82792	1	1	-	-
"	"	"	WAM S34341	3	3	-	-
"	"	"	WAM S34343	2	2	-	-
"	"	"	WAM S34344	1	1	-	-
"	"	"	WAM S34347	8	8	-	-
"	"	"	WAM S29863	-	1	-	-
"	"	"	WAM S29864	-	1	-	-
"	Swan Coast	Canning Reservoir	WAM S64403	8	8	-	-
"	"	"	WAM S64434	1	1	-	-
"	"	"	WAM S82747	32	32	-	-
"	"	"	WAM S82748	1	1	-	-
"	"	Canning River	WAM S29862	-	1	-	-
"	"	"	WAM S82755	12	12	-	-
"	"	"	WAM S64419	6	6	-	-
"	"	"	WAM S64429	9	9	-	-
"	"	"	WAM S64408	1	1	-	-
"	"	"	WAM S82785	1	1	-	-
"	"	"	WAM S82750	1	1	-	-
"	"	"	MU	-	22	-	-
"	"	Helena Reservoir	WAM S82787	1	1	-	-
"	"	Helena River	WAM S82751	3	3	-	-
"	"	Lake Leschenaultia	WAM S82739	6	6	MT040670	MT040067
"	"	"	WAM S82788	4	4	-	-
"	"	"	UMMZ 304517	-	-	KP184918	KP184871
"	"	Marbling Brook	WAM S29857	-	1	-	-
"	"	"	WAM S82790	3	3	MT040671	-
"	"	Neerigen Brook	UMMZ 304516	-	-	KP184917	KP184870
"	"	Southern River	WAM S56225	1	1	-	-
"	"	"	WAM S56226	1	1	-	-
"	"	"	WAM S56227	1	1	-	-
"	"	"	WAM S56228	1	1	-	-
"	"	"	WAM S56229	1	1	-	-
"	"	"	WAM S58228	1	1	-	-
"	"	Swan River	AMS C.126132	3	-	-	-
"	"	"	BMNH mp_082	1	-	-	-
"	"	Victoria Reservoir	WAM S29873	11	11	-	-
"	"	"	WAM S82744	1	1	-	-
"	"	"	LECTOTYPE - AMS C.61724	1	-	-	-
"	"	"	PARALECTOTYPES - AMS C.170635	4	-	-	-
"	"	Wungong Brook	AMS C.61893	4	-	-	-
"	"	"	MCZ 186736	4	-	-	-
"	"	"	WAM S56225	-	-	MT040656	-
"	"	"	WAM S56226	-	-	MT040657	-
"	"	"	WAM S56229	-	-	MT040658	-
"	"	Yule Brook	WAM S29859	-	1	-	-
"	"	"	WAM S56230	1	1	-	-
"	"	"	WAM S56231	1	1	-	-
"	"	"	WAM S56232	1	1	-	-
"	"	"	WAM S56233	1	1	-	-
"	"	"	WAM S56234	1	1	-	-
"	Murray	Birrega Drain	WAM S29860	-	2	-	-
"	"	"	WAM S82779	3	3	MT040664	MT040065
"	"	Serpentine Reservoir	WAM S29866	-	2	-	-
"	"	Serpentine River	WAM S29872	-	1	-	-
"	"	"	WAM S82743	1	1	-	-
"	"	"	WAM S82745	1	1	-	-
"	"	"	WAM S82740	1	1	-	-
"	"	"	WAM S56220	1	1	MT040651	-
"	"	"	WAM S56221	1	1	MT040652	-
"	"	"	WAM S56222	1	1	MT040653	-
"	"	"	WAM S56223	1	1	MT040654	-
"	"	"	WAM S56224	1	1	MT040655	-
"	"	"	WAM S64355	1	1	-	-
"	"	"	AMS C.126131	4	-	-	-
"	Collie	Collie River	WAM S56210	1	1	MT040628	-
"	"	"	WAM S56211	1	1	MT040629	-
"	"	"	WAM S56212	1	1	MT040630	-
"	"	"	WAM S56213	1		MT040631	-
"	"	"	WAM S56214	1	1	MT040632	-
"	"	"	WAM S64368	12	12	-	-
"	"	"	WAM S64378	4	4	-	-
"	"	"	WAM S56240	1	1	-	-
"	"	"	WAM S56241	1	1	-	-
"	"	"	WAM S56242	1	1	-	-
"	"	"	WAM S56243	1	1	-	-
"	"	"	WAM S56244	1	1	-	-
"	"	"	WAM S56245	1	1	-	-
"	"	"	WAM S56246	1	1	-	-
"	"	"	WAM S56247	1	1	-	-
"	"	"	WAM S56248	1	1	-	-
"	"	"	WAM S56249	1	1	-	-
"	"	"	WAM S56250	1	1	-	-
"	"	"	WAM S56251	1	1	-	-
"	"	"	WAM S82777	1	1	MT040665	MT040066
"	"	"	WAM S64370	1	1	-	-
"	"	"	WAM S82737	1	1	-	-
"	"	"	AMS C.126372	4	-	-	-
"	"	"	AMS C.61716	4	-	-	-
"	"	"	WAM S64379	1	1	-	-
"	"	"	WAM S64369	1	1	-	-
"	"	"	MU	-	25	-	-
"	"	"	WAM S29868	-	1	-	-
"	"	"	WAM S29858	-	2	-	-
"	Preston	Preston River	WAM S34316	2	2	-	-
"	"	"	WAM S34235	5	5	-	-
"	"	"	WAM S56215	1	1	MT040646	-
"	"	"	WAM S56216	1	1	MT040647	-
"	"	"	WAM S56217	1	1	MT040648	-
"	"	"	WAM S56218	1	1	MT040649	-
"	"	"	WAM S56219	1	1	MT040650	-
"		Vasse River	AMS C.61712	2	-	-	-
"	"	"	MU	-	24	-	-
"	Busselton Coast (North)	Abba River	WAM S112715	-	-	MZ668737	MZ668857
"	"	"	WAM S112716	-	-	MZ668738	MZ668858
"	"	"	WAM S112717	-	-	MZ668739	MZ668859
"	"	"	WAM S112718	-	-	MZ668740	MZ668860
"	"	"	WAM S112719	-	-	MZ668741	MZ668861
"	"	Capel River	WAM S112705	-	-	MZ668727	MZ668847
"	"	"	WAM S112706	-	-	MZ668728	MZ668848
"	"	"	WAM S112707	-	-	MZ668729	MZ668849
"	"	"	WAM S112708	-	-	MZ668730	MZ668850
"	"	"	WAM S112709	-	-	MZ668731	MZ668851
"	"	Carbunup River	WAM S112720	-	-	MZ668742	MZ668862
"	"	"	WAM S112721	-	-	MZ668743	MZ668863
"	"	"	WAM S112722	-	-	MZ668744	MZ668864
"	"	"	WAM S112723	-	-	MZ668745	MZ668865
"	"	"	WAM S112724	-	-	MZ668746	MZ668866
"	"	Ludlow River	WAM S112710	-	-	MZ668732	MZ668852
"	"	"	WAM S112711	-	-	MZ668733	MZ668853
"	"	"	WAM S112712	-	-	MZ668734	MZ668854
"	"	"	WAM S112713	-	-	MZ668735	MZ668855
"	"	"	WAM S112714	-	-	MZ668736	MZ668856
"	Busselton Coast (Capes)	Boodjidup Brook	WAM S112790	1	1	MZ668812	MZ668932
"	"	"	WAM S112791	1	1	MZ668813	MZ668933
"	"	"	WAM S112792	1	1	MZ668814	MZ668934
"	"	"	WAM S112793	1	1	MZ668815	MZ668935
"	"	Ellens Brook	WAM S112730	-	-	MZ668752	MZ668872
"	"	"	WAM S112731	-	-	MZ668753	MZ668873
"	"	"	WAM S112732	-	-	MZ668754	MZ668874
"	"	"	WAM S112733	-	-	MZ668755	MZ668875
"	"	"	WAM S112734	-	-	MZ668756	MZ668876
"	"	Wilyabrup Brook	WAM S112725	-	-	MZ668747	MZ668867
"	"	"	WAM S112726	-	-	MZ668748	MZ668868
"	"	"	WAM S112727	-	-	MZ668749	MZ668869
"	"	"	WAM S112728	-	-	MZ668750	MZ668870
"	"	"	WAM S112729	-	-	MZ668751	MZ668871
Margaret River	"	Margaret River	WAM S112735	1	1	MZ668757	MZ668877
"	"	"	WAM S112737	1	1	MZ668759	MZ668879
			Total no. specimens examined	238	290	61	52
