# Supplementary material for: Integrated taxonomy reveals new threatened freshwater mussels (Bivalvia: Hyriidae: Westralunio) from southwestern Australia
Source: Sci Rep. 2022 Nov 27;12:20385. doi: 10.1038/s41598-022-24767-5 (PMC9701689; doi:10.1038/s41598-022-24767-5)
Supplement: Supplementary file 3 — Supplementary Table S2. [file 41598_2022_24767_MOESM3_ESM.xlsx]

## Sheet: Sheet1
Location				Shell Analysis		COI	16S
Sub-region	Basin	Waterbody	Voucher Code	Fourier (n)	Traditional (n)	GenBank Accession No.	GenBank Accession No.
South Coast	Albany Coast	Goodga River	HOLOTYPE - WAM S82756	1	1	MT040669	-
"	"	"	PARATYPE - WAM S56200	1	1	MT040633	-
"	"	"	PARATYPE - WAM S58201	1	1	-	-
"	"	"	PARATYPE - WAM S56202	1	1	MT040634	-
"	"	"	PARATYPE - WAM S56203	1	1	MT040635	-
"	"	"	WAM S56204	-	1	-	-
"	"	"	WAM S112700	-	-	MZ668722	MZ668842
"	"	"	WAM S112701	-	-	MZ668723	MZ668843
"	"	"	WAM S112702	-	-	MZ668724	MZ668844
"	"	"	WAM S112703	-	-	MZ668725	MZ668845
"	"	"	WAM S112704	-	-	MZ668726	MZ668846
"	"	"	MU	-	26	-	-
"	"	King George Sound	AMS C.126151	1	-	-	-
"	"	"	AMS C.47295	3	-	-	-
"	"	"	AMS C.61906	1	-	-	-
"	"	Waychinicup River	WAM S66127	1	1	MT040662	MT040063
"	"	"	WAM S66128	1	1	MT040663	MT040064
"	"	"	WAM S82757	1	1
"	"	"	WAM S112805	-	-	MZ668827	MZ668947
"	"	"	WAM S112806	-	-	MZ668828	MZ668948
"	"	"	WAM S112807	-	-	MZ668829	MZ668949
"	"	"	WAM S112808	-	-	MZ668830	MZ668950
"	"	"	WAM S112809	-	-	MZ668831	MZ668951
"	Denmark Coast	Bow River	AMS C.61714	5	-	-	-
"	"	"	AMS C.126319	2	-	-	-
"	"	"	AMS C.61715	4	-	-	-
"	"	"	AMS C.61717	3	-	-	-
"	"	"	MCZ 191967	1	-	-	-
"	"	"	WAM S112765	-	-	MZ668787	MZ668907
"	"	"	WAM S112766	-	-	MZ668788	MZ668908
"	"	"	WAM S112767	-	-	MZ668789	MZ668909
"	"	"	WAM S112768	-	-	MZ668790	MZ668910
"	"	"	WAM S112769	-	-	MZ668791	MZ668911
"	"	Marbellup Brook	WAM S112815	-	-	MZ668837	MZ668957
"	"	"	WAM S112816	-	-	MZ668838	MZ668958
"	"	"	WAM S112817	-	-	MZ668839	MZ668959
"	"	"	WAM S112818	-	-	MZ668840	MZ668960
"	"	"	WAM S112819	-	-	MZ668841	MZ668961
"	Kent	Kent River	WAM S112770	-	-	MZ668792	MZ668912
"	"	"	WAM S112771	-	-	MZ668793	MZ668913
"	"	"	WAM S112772	-	-	MZ668794	MZ668914
"	"	"	WAM S112773	-	-	MZ668795	MZ668915
"	"	"	WAM S112774	-	-	MZ668796	MZ668916
"	"	"	WAM S34299	5	5	-	-
"	"	"	WAM S56205	1	1	MT040636	MT040058
"	"	"	WAM S56206	1	1	MT040637	MT040059
"	"	"	WAM S56207	1	1	MT040638	-
"	"	"	WAM S56208	1	1	MT040639	-
"	"	"	WAM S56209	1	1	MT040640	-
"	"	"	WAM S82758	6	6	MT040667, MT040668	-
"	"	"	WAM 82731	8	8		-
"	"	"	MU	-	11	-	-
"	Frankland	Frankland River	FMNH 199215	1	-	-	-
"	Shannon	Deep River	WAM S112760	-	-	MZ668782	MZ668902
"	"	"	WAM S112761	-	-	MZ668783	MZ668903
"	"	"	WAM S112762	-	-	MZ668784	MZ668904
"	"	"	WAM S112763	-	-	MZ668785	MZ668905
"	"	"	WAM S112764	-	-	MZ668786	MZ668906
"	"	"	WAM S66130	1	1	-	-
"	"	"	WAM S66131	1	1	-	-
"	"	"	WAM S66132	1	1	-	-
"	"	"	WAM S66133	1	1	-	-
"	"	"	WAM S66134	1	1	-	-
"	"	"	WAM S82760	9	9	-	-
"	"	"	WAM S82761	1	1	-	-
"	"	"	WAM S34334	1	1	-	-
"	"	Gardner River	WAM S112750	-	-	MZ668772	MZ668892
"	"		WAM S112751	-	-	MZ668773	MZ668893
"	"		WAM S112752	-	-	MZ668774	MZ668894
"	"		WAM S112753	-	-	MZ668775	MZ668895
"	"		WAM S112754	-	-	MZ668776	MZ668896
"	"	Inlet River	WAM S112795	-	-	MZ668817	MZ668937
"	"	"	WAM S112796	-	-	MZ668818	MZ668938
"	"	"	WAM S112797	-	-	MZ668819	MZ668939
"	"	"	WAM S112798	-	-	MZ668820	MZ668940
"	"	"	WAM S112799	-	-	MZ668821	MZ668941
"	"	Shannon River	AMS C.132736	1	-	-	-
"	"	"	WAM S82763	1	1	-	-
"	"	"	WAM S112755	-	-	MZ668777	MZ668897
"	"	"	WAM S112756	-	-	MZ668778	MZ668898
"	"	"	WAM S112757	-	-	MZ668779	MZ668899
"	"	"	WAM S112758	-	-	MZ668780	MZ668900
"	"	"	WAM S112759	-	-	MZ668781	MZ668901
"	"	Walpole River	WAM S112800	-	-	MZ668822	MZ668942
"	"	"	WAM S112801	-	-	MZ668823	MZ668943
"	"	"	WAM S112802	-	-	MZ668824	MZ668944
"	"	"	WAM S112803	-	-	MZ668825	MZ668945
"	"	"	WAM S112804	-	-	MZ668826	MZ668946
"	"	Weld River	WAM S82764	3	3	-	-
"	Donnelly	Donnelly River	WAM S29875	1	1	-	-
"	"	"	WAM S112780	-	-	MZ668802	MZ668922
"	"	"	WAM S112781	-	-	MZ668803	MZ668923
"	"	"	WAM S112782	-	-	MZ668804	MZ668924
"	"	"	WAM S112783	-	-	MZ668805	MZ668925
"	"	"	WAM S112784	-	-	MZ668806	MZ668926
"	"	Lefroy Brook	WAM S82766	5	5	-	-
"	Warren	"Pemberton, WA"	MCZ 99002	2	-	-	-
"	"	Warren River	WAM S82727	1	1	-	-
"	"	"	WAM S82734	27	27	-	-
"	"	"	AMS C.61713	2	-	-	-
"	"	"	WAM S112745	-	-	MZ668767	MZ668887
"	"	"	WAM S112746	-	-	MZ668768	MZ668888
"	"	"	WAM S112747	-	-	MZ668769	MZ668889
"	"	"	WAM S112748	-	-	MZ668770	MZ668890
"	"	"	WAM S112749	-	-	MZ668771	MZ668891
"	"	Yeagarup Lake	WAM S112775	-	-	MZ668797	MZ668917
"	"	"	WAM S112776	-	-	MZ668798	MZ668918
"	"	"	WAM S112777	-	-	MZ668799	MZ668919
"	"	"	WAM S112778	-	-	MZ668800	MZ668920
"	"	"	WAM S112779	-	-	MZ668801	MZ668921
"	Blackwood	Chapman Brook	WAM S112786	1	1	MZ668808	MZ668928
"	"	"	WAM S112787	1	1	MZ668809	MZ668929
"	"	"	WAM S112788	1	1	MZ668810	MZ668930
"	"	Scott River	WAM S112740	1	1	MZ668762	MZ668882
"	"	"	WAM S112741	1	1	MZ668763	MZ668883
"	"	"	WAM S112742	1	1	MZ668764	MZ668884
"	"	"	WAM S112744	1	1	MZ668766	MZ668886
"	"	St. John Brook	WAM S66164	1	1	MT040660	MT040062
"	"	"	WAM S112810	1	1	MZ668832	MZ668952
"	"	"	WAM S112811	1	1	MZ668833	MZ668953
"	"	"	WAM S112812	1	1	MZ668834	MZ668954
"	"	"	WAM S112814	1	1	MZ668836	MZ668956
"	"	"	WAM S66165	1	1	MT040661	-
"	"	"	WAM S82773	1	1	MT040659	-
West Coast	Busselton Coast (Capes)	Boodjidup Brook	WAM S112794	1	1	MZ668816	MZ668936
			Total no. specimens examined	127	139	93	82
