# Supplementary material for: Integrated taxonomy reveals new threatened freshwater mussels (Bivalvia: Hyriidae: Westralunio) from southwestern Australia
Source: Sci Rep. 2022 Nov 27;12:20385. doi: 10.1038/s41598-022-24767-5 (PMC9701689; doi:10.1038/s41598-022-24767-5)
Supplement: Supplementary file 4 — Supplementary Table S3. [file 41598_2022_24767_MOESM4_ESM.xlsx]

## Sheet: Sheet1
Location				Shell Analysis		COI	16S
Sub-region	Basin	Waterbody	Voucher Code	Fourier (n)	Traditional (n)	GenBank Accession No.	GenBank Accession No.
Margaret River	Busselton Coast (Capes)	Margaret River	HOLOTYPE - WAM S56235	1	1	MT040641	MT040060
"	"	"	PARATYPE - WAM S56236	1	1	MT040642	MT040061
"	"	"	PARATYPE - WAM S56237	1	1	MT040643	-
"	"	"	PARATYPE - WAM S56238	1	1	MT040644	-
"	"	"	PARATYPE - WAM S56239	1	1	MT040645	-
"	"	"	WAM S112736	1	1	MZ668758	MZ668878
"	"	"	WAM S112738	1	1	MZ668760	MZ668880
"	"	"	WAM S112739	1	1	MZ668761	MZ668881
South Coast	Blackwood	Chapman Brook	WAM S112785	1	1	MZ668807	MZ668927
"	"	"	WAM S112789	1	1	MZ668811	MZ668931
"	"	Scott River	WAM S112743	1	1	MZ668765	MZ668885
"	"	St. John Brook	WAM S112813	1	1	MZ668835	MZ668955
			Total no. specimens examined	12	12	12	9
